# Supplementary material for: Dietary and Pharmacological Modulation of Aging-Related Metabolic Pathways: Molecular Insights, Clinical Evidence, and a Translational Model
Source: Int J Mol Sci. 2025 Oct 2;26(19):9643. doi: 10.3390/ijms26199643 (PMC12525316; doi:10.3390/ijms26199643)
Supplement: Supplementary file 1 [file ijms-26-09643-s001.zip]

Archive with 1 entries (1 files):
- ijms-3899895-supplementary.pdf
